# Supplementary material for: Mindfulness-based interventions for children and adolescents with attention-deficit/hyperactivity disorder: a Bayesian meta-analysis of randomized controlled trials
Source: Front Psychol. 2026 Mar 11;17:1711994. doi: 10.3389/fpsyg.2026.1711994 (PMC13013061; doi:10.3389/fpsyg.2026.1711994)
Supplement: Supplementary file 1 [file Data_Sheet_1.ZIP]

Archive with 12 entries (11 files):
- supplementary file/
- supplementary file/Supplementary file S0_PRISMA_2020_Checklist.pdf.pdf
- supplementary file/Supplementary file S10 effect_sizes_SMDH.xlsx
- supplementary file/Supplementary file S1_Study_Characteristics.xlsx
- supplementary file/Supplementary file S2_RiskOfBias_Extraction.xlsx
- supplementary file/Supplementary file S3_Posterior_Densities_Subgroups.docx
- supplementary file/Supplementary file S4_SubgroupAnalyses.xlsx
- supplementary file/Supplementary file S5_DoseResponse_ByDomain.csv
- supplementary file/Supplementary file S6_Leave_One_Out_Results.xlsx
- supplementary file/Supplementary file S7_Sunset_Funnels_Subgroup.docx
- supplementary file/Supplementary file S8_Full Search Strategies.pdf
- supplementary file/Supplementary file S9_GRADE_Summary_of_Findings.pdf
