# Supplementary material for: Mindfulness-based interventions for children and adolescents with attention-deficit/hyperactivity disorder: a Bayesian meta-analysis of randomized controlled trials
Source: Front Psychol. 2026 Mar 11;17:1711994. doi: 10.3389/fpsyg.2026.1711994 (PMC13013061; doi:10.3389/fpsyg.2026.1711994)
Supplement: Supplementary file 1 [file Data_Sheet_1.ZIP › supplementary file/Supplementary file S10 effect_sizes_SMDH.xlsx]

## Sheet: EffectSizes
yi	vi	sei	ci95_lb	ci95_ub	weight	Study...1	mean1...2	sd1...3	n1...4	mean2...5	sd2...6	n2...7	outcome...8	Type3...9	Sessions...10	age...12
0	0.003	0.057	-0.111	0.111	311.326	Holopainen A	0.05	0.28	1646	0.05	0.28	385	Executive functions	EF	6.75	13
0	0.003	0.056	-0.11	0.11	316.571	Holopainen B	0.08	0.38	1646	0.08	0.37	385	Inattention	ATT	6.75	13
0.113	0.003	0.057	0.001	0.226	303.696	Holopainen C	-0.02	0.26	1646	-0.05	0.27	385	Hyperactivity/ impulsivity	H/I	6.75	13
0.028	0.003	0.055	-0.08	0.136	328.52	Holopainen D	-0.02	0.37	1646	-0.03	0.34	385	Hypoactivity	H/I	6.75	13
3.281	0.262	0.512	2.278	4.284	3.82	Jovic?evic? A	61.68	11.24	20	19.58	13.77	19	ASEBA	GLOBAL	24	14.75
1.405	0.104	0.323	0.772	2.038	9.597	Elzohairy A	6.96	4.13	26	1	4.22	24	Inattention	ATT	5	14.75
0.99	0.093	0.306	0.39	1.589	10.696	Elzohairy B	4.03	4.54	26	0.13	3.08	24	Impulsivity	H/I	5	14.75
0.562	0.087	0.295	-0.015	1.14	11.507	Elzohairy C	4.19	7.13	26	0.05	7.36	24	ADHD	GLOBAL	5	10.01
0.038	0.083	0.289	-0.528	0.604	11.992	Elzohairy D	0.2	6.23	26	-0.04	6.05	24	Performance	TASK	5	8.98
0.028	0.029	0.172	-0.308	0.364	33.996	Wong A	0.9	3.9	69	0.8	3.1	69	Sky Search – attention score	ATT	12	8.98
0.096	0.059	0.243	-0.379	0.572	16.98	Robe A	-1.15	5.03	35	-1.63	4.82	35	CPT—commission errors (CPT-COM)	TASK	0.16	8.98
0.317	0.06	0.245	-0.163	0.796	16.726	Robe B	-1.5	17.72	35	-10	33.1	35	CPT—omission errors (CPT-OMI)	TASK	0.16	8.98
0.187	0.059	0.243	-0.289	0.664	16.914	Robe C	4.45	131.14	35	-27.47	199.2	35	CPT—hit reaction time (CPT-hit RT)	TASK	0.16	11.03
0.516	0.061	0.247	0.033	0.999	16.436	Robe D	0.63	1.37	35	-0.03	1.15	35	CPT—detectability (CPT-d’)	TASK	0.16	11.03
0.236	0.046	0.214	-0.183	0.656	21.827	Ponomarev A	2.6	6.12	45	0.77	8.97	45	Inattention	ATT	4	11.03
0.751	0.049	0.221	0.318	1.184	20.489	Ponomarev B	8.59	11.34	45	0.79	9.13	45	Hyperactivity / impulsivity	H/I	4	11.03
-0.256	0.046	0.214	-0.675	0.164	21.812	Ponomarev G	0.26	2.71	45	1.06	3.45	45	Inhibition	EF	4	11.03
0.548	0.047	0.217	0.122	0.974	21.183	Ponomarev H	1.96	3.64	45	0.1	3.07	45	Switching	EF	4	8.73
0.458	0.147	0.383	-0.293	1.209	6.806	Valero A	4.6	6.76	15	0.8	9.2	15	Inattention	ATT	8	8.73
0.513	0.148	0.384	-0.24	1.266	6.769	Valero B	7.67	12.34	15	1.73	10.08	15	Hyperactivity/impulsivity	H/I	8	8.73
0.282	0.144	0.38	-0.463	1.026	6.93	Valero G	-0.13	3.27	15	-1.14	3.69	15	Inhibition	EF	8	8.73
0.736	0.153	0.391	-0.031	1.502	6.546	Valero H	2.79	3.69	15	0.2	3.14	15	Shifting	EF	8	10.6
0.449	0.147	0.383	-0.302	1.201	6.804	Valero I	5.93	8.42	15	1	12.54	15	EF parent report	EF	8	10.6
0.223	0.044	0.209	-0.187	0.633	22.858	Siebelink A	7.3	20.95	47	2.6	20.87	47	self-control deficits (BRIEF)	EF	12	10.6
0.301	0.044	0.21	-0.11	0.712	22.742	Siebelink B	2.2	5.48	47	0.6	5.07	47	Inattentiveness (CPRS)	ATT	12	10.6
0.205	0.044	0.209	-0.204	0.615	22.877	Siebelink C	1.7	5.4	47	0.5	6.16	47	Hyperactivity-impulsivity (CPRS)	H/I	12	10.6
0.03	0.071	0.267	-0.494	0.554	13.998	Ramos A	1.68	18.62	29	1.07	21.01	29	Mindful Attention Awareness Scale–Child	ATT	7.5	11.2
0.349	0.073	0.269	-0.179	0.876	13.789	Ramos B	3.04	7.31	29	0.36	7.85	29	NIH-TB Cognitive Toolbox–Flanker	EF	7.5	11.2
0.334	0.072	0.269	-0.194	0.861	13.802	Ramos C	0.32	3.74	29	-0.85	3.15	29	NIH-TB Cognitive Toolbox – Working Memory	EF	7.5	11.2
0.211	0.072	0.268	-0.315	0.736	13.923	Ramos D	-0.61	6	29	-1.88	5.9	29	NIH-TB Cognitive Toolbox – Dimensional Change Card Sort	EF	7.5	9.2
0.337	0.085	0.291	-0.232	0.907	11.832	Murator A	2	1.76	25	1.4	1.74	25	MOAS	EMO	13.5	9.2
0.263	0.084	0.29	-0.305	0.831	11.895	Murator B	-0.3	1.57	25	-0.75	1.79	25	Inhibition	EF	13.5	9.2
0.9	0.093	0.304	0.303	1.496	10.805	Murator C	2.04	2.55	25	0	1.86	25	SDQ–Hyperactivity	H/I	13.5	9.2
0.158	0.084	0.289	-0.409	0.725	11.961	Murator D	0.56	1.37	25	0.36	1.11	25	Bells Test–Speed	ATT	13.5	8.9
0.922	0.092	0.304	0.327	1.517	10.847	Murator E	0.91	0.95	25	0.02	0.95	25	Bells Test–Accuracy	ATT	13.5	8.9
0.031	0.185	0.43	-0.813	0.874	5.398	Santonastaso B	-1.8	12.16	15	-2.2	13.02	10	Cognitive Problems/Inattention	ATT	10	8.9
0.425	0.185	0.43	-0.418	1.269	5.399	Santonastaso C	7.67	13.11	15	2	12.66	10	Hyperactivity	H/I	10	8.9
0.339	0.188	0.434	-0.511	1.189	5.316	Santonastaso H	7.33	11.63	15	3.1	12.5	10	ADHD Index	GLOBAL	10	8.9
1.018	0.197	0.444	0.147	1.888	5.071	Santonastaso I	9.54	12.73	15	-2.7	10.41	10	CGI Restless-Impulsive	H/I	10	8.9
0.55	0.199	0.446	-0.324	1.423	5.036	Santonastaso J	7.47	12.8	15	-0.7	15.79	10	CGI Emotional Lability	EMO	10	8.9
0.915	0.197	0.444	0.045	1.784	5.081	Santonastaso K	9.87	13.08	15	-1.9	11.77	10	CGI Total	GLOBAL	10	8.9
0.266	0.188	0.433	-0.582	1.115	5.333	Santonastaso L	3.86	12.03	15	0.4	13.07	10	DSM-IV Inattentive	ATT	10	8.9
0.417	0.186	0.431	-0.429	1.262	5.373	Santonastaso M	6.87	11.59	15	1.9	11.48	10	DSM-IV Hyperactive/Impulsive	H/I	10	8.9
0.296	0.189	0.435	-0.555	1.148	5.295	Santonastaso N	5.6	11.73	15	1.8	13.04	10	DSM-IV Total	GLOBAL	10	8.9
0.838	0.199	0.446	-0.037	1.713	5.018	Santonastaso O	74.06	65.16	15	17.16	66.18	10	CPT-II HRT (msec)	TASK	10	8.9
1.403	0.223	0.472	0.477	2.328	4.486	Santonastaso P	126.11	91.27	15	-1.21	84.12	10	CPT-II HRT-SD (msec)	TASK	10	8.9
0.31	0.189	0.435	-0.543	1.163	5.283	Santonastaso Q	18.86	45.18	15	3.5	50.52	10	STROOP IES (msec/errors)	EF	10	8.9
0.137	0.162	0.402	-0.651	0.925	6.183	Santonastaso R	27.5	168.48	15	8.23	92.62	10	SSRT (msec)	EF	10	8.9
0.825	0.188	0.434	-0.025	1.675	5.318	Santonastaso S	6.74	20.63	15	-9.1	16.26	10	N-BACK II (% of errors)	EF	10	8.9
0.569	0.043	0.206	0.165	0.973	23.523	Lo A	0.59	0.957	50	0.08	0.815	50	SWAN total	GLOBAL	4	8.9
0.545	0.042	0.206	0.141	0.948	23.597	Lo B	0.57	0.968	50	0.08	0.81	50	SWAN inattention	ATT	4	8.9
0.529	0.042	0.206	0.126	0.932	23.664	Lo C	0.6	1.047	50	0.07	0.94	50	SWAN hyperactivity	H/I	4	8.9
0.426	0.042	0.204	0.026	0.827	23.955	Lo H	0.19	0.389	50	0.02	0.402	50	CBCL attention	ATT	4	6.08
0.051	0.041	0.202	-0.345	0.447	24.492	Lo L	42.05	205.237	50	31.05	224.01	50	Child ANT total response time	ATT	4	6.08
0.22	0.041	0.203	-0.177	0.618	24.351	Lo M	-0.01	0.14	50	-0.04	0.13	50	Child ANT total accuracy	ATT	4	6.08
0.02	0.041	0.202	-0.376	0.416	24.499	Lo N	-8.73	154.74	50	-11.94	164.04	50	Child ANT alerting	ATT	4	6.08
0.067	0.041	0.202	-0.33	0.463	24.484	Lo O	-9.07	138.57	50	-21.48	221.74	50	Child ANT orienting	ATT	4	6.08
0.418	0.06	0.245	-0.063	0.898	16.659	Anna Huguet A	10.47	20.15	34	1.62	21.74	36	DESR CBCL Profile	EMO	10	6.08
0.877	0.175	0.419	0.056	1.698	5.701	Franco A	4.55	4.43	13	0.47	4.59	14	Impulsivity - Cognitive	H/I	15	6.08
0.444	0.164	0.404	-0.349	1.237	6.114	Franco B	3.58	4.76	13	1.28	5.27	14	Impulsivity - Motor	H/I	15	6.08
0.41	0.163	0.404	-0.382	1.203	6.119	Franco C	3.16	6.14	13	0.52	6.34	14	Impulsivity - Non-planning	H/I	15	8.8
0.927	0.177	0.42	0.103	1.751	5.657	Franco D	11.29	9.76	13	1.33	11.04	14	Impulsivity - Total	H/I	15	15.85
1.526	0.098	0.313	0.914	2.139	10.227	Behbahani A	0.51	0.31	26	0.06	0.27	30	HDD	GLOBAL	12	15.85
0.388	0.076	0.276	-0.153	0.928	13.145	Behbahani B	0.19	0.31	26	0.07	0.3	30	ADD	GLOBAL	12	15.85
1.146	0.088	0.297	0.564	1.729	11.329	Behbahani C	0.34	0.26	26	0.06	0.22	30	Total ADHD	GLOBAL	12	15.85
3.409	0.458	0.677	2.083	4.736	2.183	Abdolahzadeh A	0.77	0.26	13	0.01	0.16	13	Clinical symptoms of ADHD	GLOBAL	12	8.69
