# Supplementary material for: Mindfulness-based interventions for children and adolescents with attention-deficit/hyperactivity disorder: a Bayesian meta-analysis of randomized controlled trials
Source: Front Psychol. 2026 Mar 11;17:1711994. doi: 10.3389/fpsyg.2026.1711994 (PMC13013061; doi:10.3389/fpsyg.2026.1711994)
Supplement: Supplementary file 1 [file Data_Sheet_1.ZIP › supplementary file/Supplementary file S1_Study_Characteristics.xlsx]

## Sheet: Sheet1
Codes	Study		Continent		Years		Country	Intervention		Sessions (total training hours)	Weeks	Sample Size(I/C)	Gender (M/F)	Ages (M±SD)	Follow up period/ Wash out period	Outcomes	Explanation of outcome
1	Holopainen		Europe		2025		Finland	Mindfulness Intervention	Active Control Group	6.75 hours	9 weeks	1646/385	NA	NA	9 weeks/26 weeks	Executive functions； Inattention； Hyperactivity； impulsivity； Hypoactivity(Planning/organizing)
2	Dianasari		Asia		2024		Indonesia	Mindfulness Intervention	Waitlist Control	NA	8 weeks	14/14	4/24	14.75±0.89	NA	inattention Impulsive Hyperactivity Challenging Attitude Social Problems Total SPPAHI	SPPAHI((Indonesia Hyperactive Child Behavior Assessment Scale)
3	Jovičevič		Europe		2024		Slovenia	Mindfulness Intervention	Exercise	24 hours	12 weeks	20/19	39/0	10±1	24 weeks	ASEBA	ASEBA(Achenbach System of Empirically Based Assessment)
4	Elzohairy		Africa		2024		Egypt	Mindfulness Intervention	Waitlist Control	5 hours	NA	26/24	24/26	8.98±0.77	NA	Attention ； Impulsivity ； Emotional Regulation ；
5	Wong		Asia		2023		Hong Kong	Mindfulness Intervention	CBT-based Intervention	12 hours	8 weeks	69/69	99/39	9.05±1.06	12 weeks/24 weeks	Sky Search – attention score	Sky Search – attention score" is an attention test score derived from TEA-Ch (Test of Everyday Attention for Children)
6	Robe		Europe		2023		Romania	Mindfulness Intervention	Placebo	0.16 hours	NA	35/35	44/26	11.03±2.78	4 weeks	CPT—commission errors (CPT-COM)； CPT—omission errors (CPT-OMI)； CPT—hit reaction time (CPT-hit RT)； CPT—detectability (CPT-d)； Cardiac vagal control (CVC) RMSSD； Cardiac vagal control (CVC) HF-HRV； Mood Emotional distress summary score(EDSS)	CPT (Continuous Performance Test); EDSS (Expanded Disability Status Scale)
7	Ponomarev		Asia		2023		Kazakhstan	Mindfulness Intervention	Waitlist Control	4 hours	4 weeks	45/45	61 / 29	8.73 ± 0.85	4 weeks	Inattention； Hyperactivity impulsivity ； Learning problems； Aggression； Executive functions； Working memory； Inhibition； Switching	Switching(Cognitive Shifting)
8	Valero		Europe		2021		Spain	Mindfulness Intervention	Waitlist Control	8 hours	8 weeks	15/15	7/23	10.6±1.69	24 weeks	Inattention； Hyperactivity； impulsivity； Learning problems； Aggression； Peer relations； Working memory； Inhibition； Shifting(Cognitive Shifting)； EF parent report	EF (Executive Function)
9	Siebelink		Europe		2022		Netherlands	Mindfulness Intervention	Waitlist Control	12 hours	8 weeks	55/48	72/31	11.2±1.8	8 weeks /26 weeks	Self-control deficits (BRIEF)； Inattentiveness (CPRS）； Hyperactivity impulsivity (CPRS)	BRIEF (Behavior Rating Inventory of Executive Function); CPRS (Conners' Parent Rating Scale)
10	Ramos		North America		2022		USA	Mindfulness Intervention	CBT-based Intervention	7.5 hours	6 weeks	29/ 29	4/54	9.2 ± 1.4	NA	Mindful Attention Awareness Scale–Child； NIH-TB Cognitive Toolbox–Flanker； NIH-TB Cognitive Toolbox – Working Memory； NIH-TB Cognitive Toolbox – Dimensional Change Card Sort； Academic Classroom Rule Violations； Art Classroom Rule Violations； Recreational Setting Negative Verbalizations	NIH-TB (NIH Toolbox – Total Cognition Composite Score)
11	Muratori		Europe		2021		Italy	Mindfulness Intervention	Waitlist Control	13.5 hours	9 weeks	25/25	50 /0	8.9±0.9	NA	MOAS Inhibition SDQ–Hyperactivity Bells Test–Speed Bells Test–Accuracy MF-20–Speed MF-20–Accuracy CAMM AFQ	MOAS (Modified Overt Aggression Scale); SDQ (Strengths and Difficulties Questionnaire); Bells Teat（Bells Visual Cancellation Test); MF-20 (Motor Function 20 Items Scale); CAMM (Child and Adolescent Mindfulness Measure); AFQ (Avoidance and Fusion Questionnaire)
12	Santonastaso		Europe		2020		Italy	Mindfulness Intervention	Psychoeducation	10 hours	8 weeks	15/10	23/9	8.9 ± 1.2	NA	Oppositional； Cognitive Problems/Inattention； Hyperactivity； Anxious-Shy； Perfectionism； Social Problems； Psychosomatic Problems； ADHD Index； CGI Restless-Impulsive； CGI Emotional Lability； CGI Total； DSM-IV Inattentive； DSM-IV Hyperactive/Impulsive； DSM-IV Total; PT-II HRT (msec)(Hit Reaction Time) CPT-II HRT-SD (msec) STROOP IES (msec/errors) SSRT (msec)(Stop Signal Reaction Time) N-BACK II (% …	CGI (Clinical Global Impression Scale); DSM-IV (Diagnostic and Statistical Manual of Mental Disorders, 4th Edition); CPT-II HRT (Conners’ Continuous Performance Test II – Hit Reaction Time); Stroop IES (Stroop Interference Effect Score ); SSRT (Stop Signal Reaction Time); N-BACK II (N-back Working Memory Task)
13	Lo		Asia		2020		Hong Kong	Mindfulness Intervention	Waitlist Control	4 hours	6 weeks	50/50	83/17	6.08±0.79	NA	SWAN total； SWAN inattention； SWAN hyperactivity； CBCL total； CBCL anxiety； CBCL withdrawal depressed； CBCL somatic complaint； CBCL attention； CBCL aggression； CBCL internalizing problems； CBCL externalizing problems； Child ANT total response time； Child ANT total accuracy； Child ANT alerting； Child ANT orienting； Child ANT conflict monitoring；	SWAN (Strengths and Weaknesses of ADHD Symptoms and Normal Behavior Scale); CBCL (Child Behavior Checklist); ANT (Attention Network Test)
14	Huguet		Europe		2019		Spain	Mindfulness Intervention	Psychoeducation	10 hours	8 weeks	34/36	51/19	8.8±1.49	NA	DESR CBCL Profile	DESR CBCL Profile (Dysregulation Profile of the Child Behavior Checklist)
15	Franco		Europe		2016		Spain	Mindfulness Intervention	Waitlist Control	15 hours	10 weeks	13/14	11/16	15.85±2.38	NA	Impulsivity - Cognitive； Impulsivity - Motor； Impulsivity - Non-planning； Impulsivity - Total； Aggressiveness - Physical； Aggressiveness - Verbal； Aggressiveness - Hostility； Aggressiveness - Anger；
16	Behbahan		Asia		2016		Iran	Mindfulness Intervention	Pharmacological intervention	12 hours	8 weeks	26/30	37/19	8.69±1.65	NA	HDD(Hyperactivity/Disruptive Disorder)； ADD； Total ADHD	ADD (Attention-DeficiT Disorder); ADHD (Attention-Deficit/Hyperactivity Disorder)
17	Abdolahzadeh		Asia		2015		Iran	Mindfulness Intervention	Waitlist Control	12 hours	8 weeks	13/13	0/13	15.96	NA	ADHD symptoms； Mindfulness score	ADHD (Attention-Deficit/Hyperactivity Disorder)
