# Supplementary material for: Mindfulness-based interventions for children and adolescents with attention-deficit/hyperactivity disorder: a Bayesian meta-analysis of randomized controlled trials
Source: Front Psychol. 2026 Mar 11;17:1711994. doi: 10.3389/fpsyg.2026.1711994 (PMC13013061; doi:10.3389/fpsyg.2026.1711994)
Supplement: Supplementary file 1 [file Data_Sheet_1.ZIP › supplementary file/Supplementary file S2_RiskOfBias_Extraction.xlsx]

## Sheet: RoB2 by study
Study	D1: Randomization process	D2: Deviations from intended interventions	D3: Missing outcome data	D4: Measurement of the outcome	D5: Selection of the reported result	Notes	Overall
Behbahani 2018 (Mindful Parenting)	Some concerns	Some concerns	Some concerns	High	Some concerns	Block randomized; concealment unclear; parent-rated outcomes; registration not reported	High
Siebelink 2022 (MindChamp)	Low	Low	Some concerns	Low	Low	Independently generated allocation via website; assessor/teacher reports used; preregistered	Some concerns
Ponomarev 2023 (Digital training)	Some concerns	Some concerns	Some concerns	High	Some concerns	Randomized but concealment/blinding not described; assessor involved in assessments; no prereg noted	High
Franco 2016 (Adolescent mindfulness)	Some concerns	Some concerns	Some concerns	High	Some concerns	Small school-based RCT; blinding not described; subjective outcomes	High
Robe & Dobrean 2023 (Single-session MBCT)	Some concerns	Low	Low	Low	Some concerns	Randomization described; objective/assessor-rated outcomes; prereg unclear	Some concerns
Lo 2020 (Family-based MBI)	High	Some concerns	Some concerns	High	Some concerns	Allocation by last-digit (odd/even); parent-rated outcomes; prereg not reported	High
Holopainen 2025 (Universal school MBI)	Low	Low	High	High	Low	Cluster RCT with retrospective registration; notable attrition; single informant parent-rated	High
Dianasari 2025 (Natural products + mindfulness)	Some concerns	High	Some concerns	Some concerns	Some concerns	Lottery allocation without clear concealment; co-intervention confounds; prereg not reported	High
Santonastaso 2020 (MOM)	Low	Some concerns	Some concerns	Low	Some concerns	Computer-generated randomization; blinded psychologist at post; attrition ~20%	Some concerns
Putriana 2025 (Aggressiveness)	Some concerns	Some concerns	Some concerns	High	Some concerns	Closed-envelope allocation; unblinded teacher/parent ratings; prereg not reported	High
Elzohairy 2024 (MBI training)	Low	Low	Some concerns	Some concerns	Low	Computer-generated randomization; CONSORT flow; VADPRS parent ratings; NCT registered	Some concerns
Ramos 2022 (Adjunct to behavior modification)	Some concerns	Low	Some concerns	Some concerns	Some concerns	Randomization stated; staff/parent ratings; prereg unclear	Some concerns
Abdolahzadeh (Adolescent MBT)	Some concerns	Some concerns	Some concerns	Some concerns	Low	IRCT registered; limited reporting on allocation/blinding; subjective outcomes	Some concerns
Huguet 2019 (DESR-MBI)	Some concerns	Some concerns	Some concerns	Some concerns	Some concerns	RCT stated; limited details on concealment/blinding; multi-informant mix unclear	Some concerns
Wong 2023 (MYmind vs gCBT)	Low	Low	Some concerns	Low	Low	Assessor blinded; protocol published; multi-informant; preregistered	Some concerns
Jovičevič 2024 (Exercise + mindfulness)	Some concerns	Some concerns	Some concerns	Some concerns	Some concerns	Small RCT; blinding not described; subjective outcomes	Some concerns
Muratori 2021 (Boys, MBI)	Some concerns	Some concerns	Some concerns	Some concerns	Some concerns	Randomization stated; blinding/registration unclear; teacher/parent outcomes	Some concerns

## Sheet: Legend
Code	Domain
D1	D1: Randomization process
D2	D2: Deviations from intended interventions
D3	D3: Missing outcome data
D4	D4: Measurement of the outcome
D5	D5: Selection of the reported result
