# Supplementary material for: Mindfulness-based interventions for children and adolescents with attention-deficit/hyperactivity disorder: a Bayesian meta-analysis of randomized controlled trials
Source: Front Psychol. 2026 Mar 11;17:1711994. doi: 10.3389/fpsyg.2026.1711994 (PMC13013061; doi:10.3389/fpsyg.2026.1711994)
Supplement: Supplementary file 1 [file Data_Sheet_1.ZIP › supplementary file/Supplementary file S4_SubgroupAnalyses.xlsx]

## Sheet: Sheet 1(Population)
Subgroup	k	Mu_Median	Mu_CrI_Lower	Mu_CrI_Upper	Tau_Median	Tau_CrI_Lower	Tau_CrI_Upper	I2_Approx
Children (≤10)	43	0.459162	0.338901	0.585665	0.273657	0.151816	0.410216	42.6868
Adolescents (>10)	26	0.604404	0.32146	0.922496	0.66659	0.445905	0.966043	79.8559

## Sheet: Sheet2(Domain)
Group	k	Mu	Tau	I2
ATT	17	0.300 (0.117, 0.494)	0.29	52.7
EF	14	0.229 (0.042, 0.425)	0.196	28.5
EMO	3	0.418 (-0.077, 0.918)	0.237	35
GLOBAL	11	1.223 (0.654, 1.804)	0.855	82.3
H/I	16	0.536 (0.306, 0.775)	0.334	50
TASK	7	0.373 (0.068, 0.697)	0.235	35.7
