# Supplementary material for: Mindfulness-based interventions for children and adolescents with attention-deficit/hyperactivity disorder: a Bayesian meta-analysis of randomized controlled trials
Source: Front Psychol. 2026 Mar 11;17:1711994. doi: 10.3389/fpsyg.2026.1711994 (PMC13013061; doi:10.3389/fpsyg.2026.1711994)
Supplement: Supplementary file 1 [file Data_Sheet_1.ZIP › supplementary file/Supplementary file S5_DoseResponse_ByDomain.csv]

Domain	Intercept_Est	Intercept_SE	Intercept_t	Intercept_p	Smooth_edf	Smooth_Ref.df	Smooth_F	Smooth_p	Adj_R2	Deviance_Explained_%	NegREML	Scale	n
Executive Functions	0.13343	0.06547	2.038	0.0642	1.0	1.0	1.382	0.263	-0.0374	10.3	6.9294	1.4397	14
Inattention	0.1785	0.0676	2.641	0.0193	1.901	2.237	1.313	0.273	0.0601	22.9	8.565	2.0202	17
Hyperactivity/Impulsivity	0.43707	0.08163	5.354	0.000232	2.99	3.523	6.135	0.00863	0.428	68.5	8.1488	1.2159	15
Global Symptoms	1.0893	0.2064	5.278	0.000888	1.411	1.668	3.376	0.0652	0.395	50.3	10.85	3.3411	10
Task Performance	0.47266	0.09537	4.956	0.00697	1.837	1.973	4.718	0.0773	0.599	73.1	2.4997	0.60297	7
