# Supplementary material for: Mindfulness-based interventions for children and adolescents with attention-deficit/hyperactivity disorder: a Bayesian meta-analysis of randomized controlled trials
Source: Front Psychol. 2026 Mar 11;17:1711994. doi: 10.3389/fpsyg.2026.1711994 (PMC13013061; doi:10.3389/fpsyg.2026.1711994)
Supplement: Supplementary file 1 [file Data_Sheet_1.ZIP › supplementary file/Supplementary file S6_Leave_One_Out_Results.xlsx]

## Sheet: Sheet 1
estimate
